# Supplementary material for: Flower Size as an Honest Signal in Royal Irises (Iris Section Oncocyclus, Iridaceae)
Source: Plants (Basel). 2023 Aug 18;12(16):2978. doi: 10.3390/plants12162978 (PMC10459770; doi:10.3390/plants12162978)
Supplement: Supplementary file 1 [file plants-12-02978-s001.zip]

Archive with 1 entries (1 files):
- plants-2503743-supplementary.pdf
